# Supplementary material for: Deep sequencing of microRNAs reveals circadian-dependent microRNA expression in the eyestalks of the Chinese mitten crab Eriocheir sinensis
Source: Sci Rep. 2023 Mar 31;13:5253. doi: 10.1038/s41598-023-32277-1 (PMC10066325; doi:10.1038/s41598-023-32277-1)
Supplement: Supplementary file 6 — Supplementary Table S1. [file 41598_2023_32277_MOESM6_ESM.xlsx]

## Sheet: Sheet1
TableS1 Primers for miRNA real-time PCR.
miRNA	Primers sequences
animal-bantam-3	CGGAATTCGAAGGAAAGAATGAAAGACTAAAACC
animal-let-7-3	TGAGGTAGTAGGTTGTATGGTTT
animal-mir-122-2	TGGAGTGTGACAATGGTGTTTGT
animal-mir-315-2	TTTTGATTGTTGCTCAGAGAGT
animal-mir-199-2	TACAGTAGTCTGCACATTGGTT
animal-mir-351-1	TCCCTGAGGAGCCCTTTGAGCC
U6	AGGATGACACGCAAAATCGTG
