# Supplementary material for: Deep sequencing of microRNAs reveals circadian-dependent microRNA expression in the eyestalks of the Chinese mitten crab Eriocheir sinensis
Source: Sci Rep. 2023 Mar 31;13:5253. doi: 10.1038/s41598-023-32277-1 (PMC10066325; doi:10.1038/s41598-023-32277-1)
Supplement: Supplementary file 7 — Supplementary Table S2. [file 41598_2023_32277_MOESM7_ESM.xlsx]

## Sheet: Sheet1
TableS2 Primers for mRNA real-time PCR.
miRNA	Primers sequences
Bmal1-F	CCTTCAACCACAATAACAACCATAC
Bmal1-R	CCTCGTCTGAGTCGCTCGTGCCATC
Clk-F	AAGATGGAGTGCTGGACTTTAG
Clk-R	GCATAAGGGAGCTCTGAAACAA
Cry-F	AGTCAGTGCAACGAGCTGCGAAAT
Cry-R	ACGTGGAGGTGATGGGTAGTGGTC
Per-F	GTGCTTGGTCTCCTTGAGTCT
Per-R	CCCATGTCTGCTCAACACAGT
β-actin-F	TCTAGGGGCACCAGTAGGTC
β-actin-R	GTGCAACTCACCACTGCAAG
