# Supplementary material for: Deep sequencing of microRNAs reveals circadian-dependent microRNA expression in the eyestalks of the Chinese mitten crab Eriocheir sinensis
Source: Sci Rep. 2023 Mar 31;13:5253. doi: 10.1038/s41598-023-32277-1 (PMC10066325; doi:10.1038/s41598-023-32277-1)
Supplement: Supplementary file 8 — Supplementary Table S3. [file 41598_2023_32277_MOESM8_ESM.xlsx]

## Sheet: Sheet1
TableS3 The reads statistics of sample sequence
Sample	Raw reads	Clean reads
6:00-1	27210067	18731526
6:00-2	34299254	22349241
6:00-3	29755388	21451103
12:00-1	27020445	17733650
12:00-2	30604446	23153247
12:00-3	46481916	36906446
18:00-1	34782235	26530202
18:00-2	62368390	43586949
18:00-3	27262524	18720087
24:00-1	29147064	21040903
24:00-2	30228334	23187372
24:00-3	29155879	21191939
