# Supplementary material for: Deep sequencing of microRNAs reveals circadian-dependent microRNA expression in the eyestalks of the Chinese mitten crab Eriocheir sinensis
Source: Sci Rep. 2023 Mar 31;13:5253. doi: 10.1038/s41598-023-32277-1 (PMC10066325; doi:10.1038/s41598-023-32277-1)
Supplement: Supplementary file 9 — Supplementary Table S4. [file 41598_2023_32277_MOESM9_ESM.xlsx]

## Sheet: Sheet1
TableS4 The classification statistics of 4 types non-coding RNAs
Sample	Known miRNA	Novel miRNA	rRNA	snoRNA	snRNA	tRNA	unknown
6:00-1	5651208	288987	4969616	22352	14756	882293	6902314
6:00-2	6769353	302068	6048226	31709	19460	855891	8322534
6:00-3	6407291	268285	5685875	27043	18865	884500	8159244
12:00-1	5605080	319143	4413374	21625	17949	818994	6537485
12:00-2	7040329	274194	5349157	23354	21118	1150157	9294938
12:00-3	10990856	374301	9032391	37924	32543	1754166	14684265
18:00-1	7893160	306618	6353543	30129	20475	1288137	10638140
18:00-2	14511987	561698	10217684	60851	33681	1622866	16578182
18:00-3	6165522	255265	4325386	25203	14996	728965	7204750
24:00-1	7386458	286319	4838326	22854	13817	854791	7638338
24:00-2	8367662	305968	5002409	24097	15215	897864	8574157
24:00-3	7701202	280437	4783577	21490	13374	827970	7563889
