# Supplementary material for: Deep sequencing of microRNAs reveals circadian-dependent microRNA expression in the eyestalks of the Chinese mitten crab Eriocheir sinensis
Source: Sci Rep. 2023 Mar 31;13:5253. doi: 10.1038/s41598-023-32277-1 (PMC10066325; doi:10.1038/s41598-023-32277-1)
Supplement: Supplementary file 10 — Supplementary Table S5. [file 41598_2023_32277_MOESM10_ESM.xlsx]

## Sheet: Sheet1
TableS5 The KEGG enrichment analysis of the target genes
	PathwayID	Pathway	Level1	Level2	list	total	Pvalue
6:00vs12:00	ko03008	Ribosome biogenesis in eukaryotes	Genetic Information Processing	Translation	98	129	0.000335227
	ko00240	Pyrimidine metabolism	Metabolism	Nucleotide metabolism	54	69	0.0022726
	ko00563	Glycosylphosphatidylinositol (GPI)-anchor biosynthesis	Metabolism	Glycan biosynthesis and metabolism	25	29	0.00353834
	ko03030	DNA replication	Genetic Information Processing	Replication and repair	45	57	0.00383793
	ko03430	Mismatch repair	Genetic Information Processing	Replication and repair	32	39	0.00489773
	ko00511	Other glycan degradation	Metabolism	Glycan biosynthesis and metabolism	28	34	0.00768219
	ko03460	Fanconi anemia pathway	Genetic Information Processing	Replication and repair	45	60	0.0195292
	ko00310	Lysine degradation	Metabolism	Amino acid metabolism	63	88	0.0309669
	ko04150	mTOR signaling pathway	Environmental Information Processing	Signal transduction	108	157	0.0342059
	ko00510	N-Glycan biosynthesis	Metabolism	Glycan biosynthesis and metabolism	42	57	0.0370135
	ko04146	Peroxisome	Cellular Processes	Transport and catabolism	90	130	0.0404344
	ko00970	Aminoacyl-tRNA biosynthesis	Genetic Information Processing	Translation	61	86	0.0435535
6:00vs18:00	ko04110	Cell cycle	Cellular Processes	Cell growth and death	144	148	0.00426546
	ko00510	N-Glycan biosynthesis	Metabolism	Glycan biosynthesis and metabolism	57	57	0.00677971
	ko03030	DNA replication	Genetic Information Processing	Replication and repair	57	57	0.00677971
	ko03022	Basal transcription factors	Genetic Information Processing	Transcription	51	51	0.0114836
	ko04072	Phospholipase D signaling pathway	Environmental Information Processing	Signal transduction	124	128	0.0146054
	ko00240	Pyrimidine metabolism	Metabolism	Nucleotide metabolism	68	69	0.017338
	ko00860	Porphyrin and chlorophyll metabolism	Metabolism	Metabolism of cofactors and vitamins	44	44	0.0212285
	ko03013	RNA transport	Genetic Information Processing	Translation	219	230	0.0247336
	ko04114	Oocyte meiosis	Cellular Processes	Cell growth and death	142	148	0.0305916
	ko00760	Nicotinate and nicotinamide metabolism	Metabolism	Metabolism of cofactors and vitamins	37	37	0.0392262
	ko03420	Nucleotide excision repair	Genetic Information Processing	Replication and repair	73	75	0.0436655
6:00VS24:00	ko03008	Ribosome biogenesis in eukaryotes	Genetic Information Processing	Translation	117	129	5.82537e-05
	ko03030	DNA replication	Genetic Information Processing	Replication and repair	55	57	6.53903e-05
	ko00563	Glycosylphosphatidylinositol (GPI)-anchor biosynthesis	Metabolism	Glycan biosynthesis and metabolism	29	29	0.000574519
	ko04071	Sphingolipid signaling pathway	Environmental Information Processing	Signal transduction	121	137	0.000736619
	ko03440	Homologous recombination	Genetic Information Processing	Replication and repair	52	56	0.00196344
	ko03430	Mismatch repair	Genetic Information Processing	Replication and repair	37	39	0.00334082
	ko00510	N-Glycan biosynthesis	Metabolism	Glycan biosynthesis and metabolism	52	57	0.0055053
	ko03420	Nucleotide excision repair	Genetic Information Processing	Replication and repair	67	75	0.00610136
	ko00970	Aminoacyl-tRNA biosynthesis	Genetic Information Processing	Translation	76	86	0.00693518
	ko01523	Antifolate resistance	Human Diseases	Drug resistance: Antineoplastic	55	61	0.00811526
	ko04211	Longevity regulating pathway	Organismal Systems	Aging	76	87	0.0133624
	ko04622	RIG-I-like receptor signaling pathway	Organismal Systems	Immune system	24	25	0.0134377
	ko00240	Pyrimidine metabolism	Metabolism	Nucleotide metabolism	61	69	0.0149726
	ko04110	Cell cycle	Cellular Processes	Cell growth and death	125	148	0.0203944
	ko03460	Fanconi anemia pathway	Genetic Information Processing	Replication and repair	53	60	0.0238438
	ko03410	Base excision repair	Genetic Information Processing	Replication and repair	38	42	0.0245015
	ko04914	Progesterone-mediated oocyte maturation	Organismal Systems	Endocrine system	89	104	0.0246477
	ko04115	p53 signaling pathway	Cellular Processes	Cell growth and death	43	48	0.0247646
	ko03450	Non-homologous end-joining	Genetic Information Processing	Replication and repair	14	14	0.0273391
	ko00230	Purine metabolism	Metabolism	Nucleotide metabolism	126	150	0.0277783
	ko04130	SNARE interactions in vesicular transport	Genetic Information Processing	Folding, sorting and degradation	26	28	0.0311221
	ko04150	mTOR signaling pathway	Environmental Information Processing	Signal transduction	131	157	0.037289
	ko04140	Autophagy - animal	Cellular Processes	Transport and catabolism	139	167	0.0376437
	ko03022	Basal transcription factors	Genetic Information Processing	Transcription	45	51	0.038278
	ko04141	Protein processing in endoplasmic reticulum	Genetic Information Processing	Folding, sorting and degradation	206	251	0.0387762
	ko03013	RNA transport	Genetic Information Processing	Translation	189	230	0.0427953
12:00vs18:00	ko03030	DNA replication	Genetic Information Processing	Replication and repair	57	57	3.84437e-06
	ko03420	Nucleotide excision repair	Genetic Information Processing	Replication and repair	70	75	0.00155118
	ko04710	Circadian rhythm	Organismal Systems	Environmental adaptation	29	29	0.00177407
	ko03430	Mismatch repair	Genetic Information Processing	Replication and repair	38	39	0.00209674
	ko03008	Ribosome biogenesis in eukaryotes	Genetic Information Processing	Translation	116	129	0.00254382
	ko04110	Cell cycle	Cellular Processes	Cell growth and death	132	148	0.00288017
	ko04214	Apoptosis - fly	Cellular Processes	Cell growth and death	84	92	0.00338543
	ko03013	RNA transport	Genetic Information Processing	Translation	200	230	0.00546556
	ko00563	Glycosylphosphatidylinositol (GPI)-anchor biosynthesis	Metabolism	Glycan biosynthesis and metabolism	28	29	0.0143543
	ko03460	Fanconi anemia pathway	Genetic Information Processing	Replication and repair	55	60	0.0143752
	ko04150	mTOR signaling pathway	Environmental Information Processing	Signal transduction	137	157	0.015378
	ko00350	Tyrosine metabolism	Metabolism	Amino acid metabolism	27	28	0.0173226
	ko03022	Basal transcription factors	Genetic Information Processing	Transcription	47	51	0.0185745
	ko04350	TGF-beta signaling pathway	Environmental Information Processing	Signal transduction	46	50	0.0214803
	ko00510	N-Glycan biosynthesis	Metabolism	Glycan biosynthesis and metabolism	52	57	0.0217849
	ko03440	Homologous recombination	Genetic Information Processing	Replication and repair	51	56	0.0249577
	ko00561	Glycerolipid metabolism	Metabolism	Lipid metabolism	61	68	0.0304497
	ko04013	MAPK signaling pathway - fly	Environmental Information Processing	Signal transduction	132	153	0.0368178
	ko03450	Non-homologous end-joining	Genetic Information Processing	Replication and repair	14	14	0.0470938
12:00vs24:00	ko00510	N-Glycan biosynthesis	Metabolism	Glycan biosynthesis and metabolism	53	57	0.000226474
	ko03030	DNA replication	Genetic Information Processing	Replication and repair	53	57	0.000226474
	ko03008	Ribosome biogenesis in eukaryotes	Genetic Information Processing	Translation	111	129	0.000550172
	ko03420	Nucleotide excision repair	Genetic Information Processing	Replication and repair	66	75	0.00213549
	ko00270	Cysteine and methionine metabolism	Metabolism	Amino acid metabolism	73	84	0.00274187
	ko03440	Homologous recombination	Genetic Information Processing	Replication and repair	50	56	0.00373389
	ko05212	Pancreatic cancer	Human Diseases	Cancers: Specific types	54	61	0.00404316
	ko00563	Glycosylphosphatidylinositol (GPI)-anchor biosynthesis	Metabolism	Glycan biosynthesis and metabolism	27	29	0.0092029
	ko04350	TGF-beta signaling pathway	Environmental Information Processing	Signal transduction	44	50	0.0120252
	ko03460	Fanconi anemia pathway	Genetic Information Processing	Replication and repair	52	60	0.0125723
	ko03430	Mismatch repair	Genetic Information Processing	Replication and repair	35	39	0.0128424
	ko03450	Non-homologous end-joining	Genetic Information Processing	Replication and repair	14	14	0.0141304
	ko04110	Cell cycle	Cellular Processes	Cell growth and death	121	148	0.014326
	ko00240	Pyrimidine metabolism	Metabolism	Nucleotide metabolism	59	69	0.0146623
	ko04115	p53 signaling pathway	Cellular Processes	Cell growth and death	42	48	0.0174606
	ko00970	Aminoacyl-tRNA biosynthesis	Genetic Information Processing	Translation	72	86	0.0201005
	ko05165	Human papillomavirus infection	Human Diseases	Infectious diseases: Viral	210	265	0.0221393
	ko04931	Insulin resistance	Human Diseases	Endocrine and metabolic diseases	79	96	0.033171
	ko05206	MicroRNAs in cancer	Human Diseases	Cancers: Overview	116	144	0.0358236
	ko00450	Selenocompound metabolism	Metabolism	Metabolism of other amino acids	21	23	0.0376181
	ko04310	Wnt signaling pathway	Environmental Information Processing	Signal transduction	98	121	0.0404187
	ko00071	Fatty acid degradation	Metabolism	Lipid metabolism	55	66	0.046985
	ko00564	Glycerophospholipid metabolism	Metabolism	Lipid metabolism	76	93	0.0478141
18:00VS24:00	ko03030	DNA replication	Genetic Information Processing	Replication and repair	57	57	0.00101415
	ko04110	Cell cycle	Cellular Processes	Cell growth and death	142	148	0.00140605
	ko03420	Nucleotide excision repair	Genetic Information Processing	Replication and repair	73	75	0.00649656
	ko03008	Ribosome biogenesis in eukaryotes	Genetic Information Processing	Translation	123	129	0.00651695
	ko00564	Glycerophospholipid metabolism	Metabolism	Lipid metabolism	89	93	0.0150793
	ko03022	Basal transcription factors	Genetic Information Processing	Transcription	50	51	0.0158949
	ko00563	Glycosylphosphatidylinositol (GPI)-anchor biosynthesis	Metabolism	Glycan biosynthesis and metabolism	29	29	0.0301247
	ko00270	Cysteine and methionine metabolism	Metabolism	Amino acid metabolism	80	84	0.0310153
	ko04130	SNARE interactions in vesicular transport	Genetic Information Processing	Folding, sorting and degradation	28	28	0.0339975
	ko00510	N-Glycan biosynthesis	Metabolism	Glycan biosynthesis and metabolism	55	57	0.0353538
	ko05202	Transcriptional misregulation in cancer	Human Diseases	Cancers: Overview	100	106	0.0355923
	ko00770	Pantothenate and CoA biosynthesis	Metabolism	Metabolism of cofactors and vitamins	27	27	0.0383678
	ko00561	Glycerolipid metabolism	Metabolism	Lipid metabolism	65	68	0.0414306
	ko04150	mTOR signaling pathway	Environmental Information Processing	Signal transduction	146	157	0.047631
	ko03013	RNA transport	Genetic Information Processing	Translation	212	230	0.0492894
